# Supplementary material for: Catalytic and Stoichiometric Baeyer–Villiger Oxidation Mediated by Nonheme Peroxo-Diiron(III), Acylperoxo, and Iodosylbenzene Iron(III) Intermediates
Source: Molecules. 2022 Apr 28;27(9):2814. doi: 10.3390/molecules27092814 (PMC9100052; doi:10.3390/molecules27092814)
Supplement: Supplementary file 1 [file molecules-27-02814-s001.zip]

Archive with 1 entries (1 files):
- molecules-1683215-supplementary.pdf
